# Supplementary material for: Mechanism for Vipp1 spiral formation, ring biogenesis, and membrane repair
Source: Nat Struct Mol Biol. 2024 Nov 11;32(3):571–84. doi: 10.1038/s41594-024-01401-8 (PMC11919738; doi:10.1038/s41594-024-01401-8)
Supplement: Supplementary file 13 — Source AFM statistics. [file 41594_2024_1401_MOESM13_ESM.xlsx]

## Sheet: Fig 2F
Filament Growth Speed nm/s
39.01
5.48
39.99
43.96
22.45
43.2
14.07
31.47
8.28
6.23
6.87
6.2
6.11
0.65
27.14
35.61
23.02
36.38
66.56
38.94
49.21
23.98
11.44
14.8
16.32
1.63
11.39
16.69
20.18
2.6
2.76
40.39
36.82
37.51
35.27
14.09
32.04
0.83
2.05
2.97
7.76
48.63
9.96
19.13
12.89
12.57
1.16
2.65
3.68
9.12
33.44
27.11
8.04
50.33
34.35
25.45
8.05
20.45
5.99
28.97
38.12
7.02
16.13
5.91
4.4
6.95
23.07
30.78
39.88
10.1
11.76
28.34
28.22
21.09
30.21
4.59
6.32
1.16
8.31
38.41
65.15
33.23
46.39
22.81
23.08
28.79
8.22
15.95
9.38
33.27
19.18
25.49
34.08
81.36
55.81
12.1
75.15
0
57.08
21.65
4.45
31.82
29.48
36.67
34.94
40.08
17.74
27.4
11.17
36.26
48.54
32.29
12.78
1.48
43.19
71.18
30.13
19.5
5
2.62
25.06
24.67
12.63

## Sheet: Fig 2G
	Filament Witdth (nm)
1	14.819
2	13.262
3	13.412
4	13.9243
5	12.4233
6	17.47
7	13.82
8	12.705
9	11.468
10	13.435
11	17.132
13	15.875
15	13.021
16	15.023
17	16.346
18	13.34
19	13.114

## Sheet: Fig 2H
Spiral Diameter (nm)
144.069
167.544
102.599
75.5602
132.005
118.972
82.7001
139.667
96.3207
64.0592
64.0592
55.6108
44.9673
59.7356
78.6455
59.7356
51.1545
43.6247
44.9673
51.1545
46.9092
46.271
64.5218
55.0735
61.6946
44.9673
46.271
39.3228
39.3228
46.9092
46.9092
43.6247
55.6108
51.1545
46.271
99.3599
78.6455
163.956
145.506
174.839
115.677
132.005
167.188
55.6108
78.6455
64.5218
51.1545
55.6108
55.0735
51.1545
55.6108
64.0592
68.9767
46.9092
106.858
139.667
102.599
133.573
182.169
160.658
59.7356
55.6108
65.437
46.271
59.7356
64.0592
64.5218
64.5218
61.6946
59.7356
55.6108
64.0592
68.9767
44.9673
59.7356
64.5218
78.6455
93.1824
160.658
64.5218
58.7315
71.5165
127.653
65.437
59.7356
75.9527
133.127
127.653
85.8753
89.9346
81.6143
77.8856
51.1545
55.0735
78.6455
106.3
99.3599
75.5602
81.6143
68.9767
64.5218
139.667
158.233
127.653
46.271
61.6946
113.34
55.0735
59.7356
64.0592
116.446
59.7356
68.9767
75.5602
44.9673
59.7356
71.5165
61.6946
68.9767
59.7356
64.0592
68.9767
64.5218
55.0735
44.9673
55.6108
59.7356
64.0592
59.7356
51.1545
46.271
46.271
51.1545
51.1545
68.9767
46.9092
46.9092
59.7356
59.7356
64.5218
106.858
59.7356
65.437
85.8753
85.8753
75.5602
112.814
75.9527
77.8856
161.028
139.241
64.5218
51.1545
154.237
207.79
158.045
194.79
119.471
133.573
249.892
137.953
82.7001
93.8184
55.6108
55.0735
51.1545
55.0735
64.5218
51.1545
68.5442
64.5218
55.6108
170.534
174.839
68.9767
61.6946
55.0735
142.408
158.045
128.118
116.446
113.34
121.446
125.302
113.34
77.8856
68.5442
77.8856
113.34
46.9092
46.9092
55.0735
43.6247
59.7356
55.0735
106.858
108.789
51.1545
46.271
59.7356
55.6108
61.6946
61.6946
55.6108
44.9673
59.7356
115.677
174.839
127.653
102.599
110.954
153.85
232.381
55.0735
43.6247
43.6247
42.9376
55.0735
63.5934
64.5218
55.0735
102.309
44.9673
46.9092
55.0735
60.2313
46.9092
59.7356
61.6946
177.874
127.653
75.9527
59.7356
65.437
49.9784
68.9767
55.0735
64.5218
126.248
134.017
134.017
150.331
112.814
170.534
132.455
59.7356
51.1545
55.0735
59.7356
64.5218
91.2476
186.684
129.274
146.118
163.046
106.858
137.953
91.2476
58.7315
68.9767
68.9767
44.9673
59.7356
49.9784
55.6108
99.3599
79.7718
106.858
55.6108
90.2646
64.5218
75.5602
81.6143
96.3207
94.7645
132.005
64.0592
59.7356

## Sheet: Fig 2I
Spiral Area (nm)
1214.44
1214.44
1447.99
1494.7
1494.7
1494.7
1494.7
1494.7
1588.12
1588.12
1588.12
1588.12
1588.12
1588.12
1588.12
1588.12
1588.12
1681.54
1681.54
1681.54
1681.54
1681.54
1681.54
1681.54
1681.54
1728.25
1728.25
1728.25
1728.25
1728.25
1728.25
1728.25
1728.25
1728.25
1728.25
1961.8
1961.8
2055.22
2055.22
2055.22
2055.22
2055.22
2055.22
2055.22
2055.22
2055.22
2055.22
2055.22
2055.22
2055.22
2055.22
2382.18
2382.18
2382.18
2382.18
2382.18
2382.18
2382.18
2382.18
2382.18
2382.18
2382.18
2382.18
2382.18
2382.18
2382.18
2382.18
2428.89
2428.89
2428.89
2428.89
2428.89
2428.89
2428.89
2428.89
2428.89
2428.89
2428.89
2428.89
2428.89
2428.89
2709.15
2709.15
2802.57
2802.57
2802.57
2802.57
2802.57
2802.57
2802.57
2802.57
2802.57
2802.57
2802.57
2802.57
2802.57
2802.57
2802.57
2802.57
2802.57
2802.57
2802.57
2802.57
2802.57
2802.57
2802.57
2802.57
2802.57
2849.28
2989.4
2989.4
2989.4
2989.4
2989.4
2989.4
2989.4
2989.4
3176.24
3222.95
3222.95
3222.95
3222.95
3222.95
3222.95
3222.95
3222.95
3222.95
3269.66
3269.66
3269.66
3269.66
3269.66
3269.66
3269.66
3269.66
3269.66
3269.66
3269.66
3269.66
3269.66
3269.66
3269.66
3269.66
3363.08
3363.08
3363.08
3363.08
3690.04
3690.04
3736.75
3736.75
3736.75
3736.75
3736.75
3736.75
3736.75
3736.75
3736.75
3736.75
3736.75
4017.01
4017.01
4484.1
4484.1
4484.1
4484.1
4484.1
4530.81
4530.81
4530.81
4764.36
4764.36
4764.36
4764.36
4857.78
4857.78
4857.78
4857.78
4857.78
4997.91
5231.45
5231.45
5231.45
5371.58
5371.58
5791.97
5791.97
5791.97
6352.48
6399.19
6539.32
6539.32
6819.58
6912.99
7053.12
7286.67
7286.67
7753.76
7753.76
7753.76
8220.86
8267.57
8267.57
8267.57
8874.79
8968.21
8968.21
8968.21
8968.21
8968.21
9295.17
9668.85
9995.82
9995.82
10089.2
10089.2
10089.2
10089.2
10509.6
10509.6
10649.7
10649.7
11116.8
11210.3
11583.9
12331.3
12518.1
12798.4
12798.4
12798.4
12798.4
12798.4
12891.8
13125.3
13685.9
13685.9
13685.9
13779.3
13919.4
14012.8
14012.8
14106.2
14106.2
14947
14947
15227.3
15320.7
15320.7
15320.7
15927.9
16301.6
16628.6
16768.7
17749.6
18590.3
18683.8
19618
19618
19664.7
20271.9
20271.9
20365.3
20879.1
21112.7
21953.4
22046.8
22840.9
22840.9
24008.6
24008.6
24008.6
24849.4
26063.9
27371.7
29800.6
33911
