# Supplementary material for: Mechanism for Vipp1 spiral formation, ring biogenesis, and membrane repair
Source: Nat Struct Mol Biol. 2024 Nov 11;32(3):571–84. doi: 10.1038/s41594-024-01401-8 (PMC11919738; doi:10.1038/s41594-024-01401-8)
Supplement: Supplementary file 14 — Source AFM statistics. [file 41594_2024_1401_MOESM14_ESM.xlsx]

## Sheet: Fig 3B
Distance (nm)	0 min	15.25 min
0	0.08539	0.20581
2.734	0.03908	0.19532
5.469	0.00899	0.12497
8.203	0.00105	0.03647
10.938	0	0.04946
13.672	0.06114	0.12728
16.406	0.15894	0.22934
19.141	0.20372	0.29495
21.875	0.19377	0.29021
24.61	0.16471	0.2495
27.344	0.11826	0.24761
30.078	0.09796	0.28603
32.813	0.09494	0.37871
35.547	0.10549	0.45785
38.281	0.14414	0.48852
41.016	0.17097	0.48919
43.75	0.16069	0.5238
46.485	0.17041	0.64402
49.219	0.2301	0.88135
51.953	0.38028	1.24741
54.688	0.55803	1.70076
57.422	0.8186	2.25655
60.157	1.12986	2.82232
62.891	1.48793	3.36167
65.625	1.84853	3.82993
68.36	2.18333	4.24032
71.094	2.5173	4.57837
73.829	2.79164	4.80008
76.563	3.04608	4.92062
79.297	3.2467	4.97656
82.032	3.35341	4.94658
84.766	3.38705	4.83915
87.501	3.37292	4.70355
90.235	3.30293	4.613
92.969	3.23481	4.60001
95.704	3.1826	4.67212
98.438	3.22343	4.84181
101.173	3.38849	4.96997
103.907	3.67333	5.01735
106.641	3.85732	5.05014
109.376	3.89342	5.11133
112.11	3.83173	5.22023
114.844	3.81742	5.34348
117.579	3.88107	5.43912
120.313	3.96106	5.51924
123.048	4.0369	5.62008
125.782	4.13898	5.72935
128.516	4.19975	5.77817
131.251	4.16538	5.76196
133.985	4.07972	5.71957
136.72	3.9832	5.70477
139.454	3.90082	5.72545
142.188	3.84171	5.77692
144.923	3.83787	5.94106
147.657	3.92334	6.0826
150.392	4.07939	6.17628
153.126	4.23001	6.1651
155.86	4.30797	6.09249
158.595	4.31594	5.94781
161.329	4.31807	5.75758
164.064	4.327	5.60067
166.798	4.18933	5.56751
169.532	3.98481	5.59719
172.267	3.88696	5.61644
175.001	3.98093	5.58958
177.735	4.22818	5.5291
180.47	4.4954	5.47838
183.204	4.6448	5.48365
185.939	4.57967	5.51929
188.673	4.33806	5.49548
191.407	4.04474	5.3741
194.142	3.81121	5.1567
196.876	3.73834	4.86195
199.611	3.74637	4.58544
202.345	3.88456	4.37523
205.079	4.06511	4.26129
207.814	4.30508	4.26243
210.548	4.49963	4.37346
213.283	4.67987	4.53368
216.017	4.82312	4.73652
218.751	4.92214	4.94615
221.486	4.93088	5.1412
224.22	4.87867	5.26221
226.955	4.77199	5.35732
229.689	4.64195	5.4146
232.423	4.49825	5.44595
235.158	4.37524	5.44917
237.892	4.22319	5.42082
240.627	4.04641	5.40016
243.361	3.85022	5.32783
246.095	3.63688	5.19749
248.83	3.37968	5.0218
251.564	3.13578	4.79829
254.298	2.87554	4.54005
257.033	2.60532	4.26156
259.767	2.33641	3.95831
262.502	2.0771	3.63852
265.236	1.86332	3.33962
267.97	1.64877	3.02
270.705	1.4535	2.68323
273.439	1.25214	2.3403
276.174	1.07665	2.03333
278.908	0.92779	1.74388
281.642	0.83344	1.48106
284.377	0.74877	1.25105
287.111	0.65115	1.0308
289.846	0.57688	0.83913
292.58	0.48463	0.69617
295.314	0.39306	0.55182
298.049	0.3043	0.42315
300.783	0.2208	0.31882
303.518	0.15873	0.23624
306.252	0.17579	0.19583
308.986	0.22458	0.16815
311.721	0.22759	0.10149
314.455	0.21571	0.06988
317.189	0.22543	0.05087
319.924	0.26314	0.02286
322.658	0.30962	0

## Sheet: Fig 3C
(nm) Rings vs Spiral
0.67799
1.03649
0.8217
1.29972
1.59026
0.7874
1.04892
1.04892
0.86674
0.97522
1.31345
0.92037
1.05759
1.00033
0.71833
0.97764

## Sheet: Fig 3F
RingSHS	RingsLS	Rings (no spiral)
30.685	40.958	48.9526
33.908	38.892	36.6636
37.935	39.56	39.0643
31.585	32.817	48.8306
38.786	29.852	46.421
34.368	36.67	39.0643
37.003	35.555	46.421
33.314	34.486	43.9475
34.743	34.474	43.9475
33.262	36.122	39.0643
37.967	35.05	58.6983
33.575	40.051	43.9475
33.404	33.579	53.7135
36.405	29.768	61.0627
37.776	35.337	53.8246
41.979	40	43.9475
39.582	39.538	43.9475
35.341	35.901	39.0643
35.376	29.426	36.6636
33.247	36.952	43.9475
	40.366	44.0831
	34.918	44.0831
	39.487	46.421
	36.074	46.421
	41.56	56.1817
		53.7135
		58.5967
	44.113	56.1817
	43.791	56.3943
	41.349	56.1817
	38.424	43.9475
	37.085	41.542
	42.86	51.5341
	35.891	61.0627
	41.21	61.2581
	34.707	56.1817
	34.296	58.5967
	34.122	63.8558
		48.9526
	29.552	53.7135
	40.455	63.5735
	37.987	48.9526
		53.8246
		48.9526
		48.9526
		48.9526
		59.0041
		58.5967
		46.421
		46.421
		51.5341
		46.421
		41.8297
		46.421
		41.8297
		44.0831
		63.5735
		66.1247
		61.0627
		41.542
		44.0831
		53.7135
		48.8306
		44.0831
		48.8306
		51.5341
		61.0627
		46.421
		58.5967

## Sheet: Fig 3G
X(m)	Mean	(SD)
0	0.0213	0.005353
0.599	0.0377	0.01001
1.197	0.046	0.0035
1.796	0.0467	0.00308
2.394	0.0627	0.002909
2.993	0.0409	0.003942
3.592	0.0507	0.0102
4.19	0.0727	0.013017
4.789	0.0785	0.0121
5.387	0.0845	0.011804
5.986	0.1019	0.010629
6.584	0.0392	0.018918
7.183	0.0061	0.020052
7.782	0.0059	0.019261
8.38	-0.0026	0.013473
8.979	-0.0134	0.00765
9.577	0.0229	0.006208
10.176	0.035	0.005257
10.775	0.0397	0.007456
11.373	0.0284	0.011808
11.972	0.0214	0.012811
12.57	0.0303	0.016429
13.169	0.0132	0.019447
13.767	0.0439	0.011355
14.366	0.0499	0.00822
14.965	0.0516	0.01093
15.563	0.0452	0.014501
16.162	0.0726	0.013886
16.76	0.0693	0.016965
17.359	0.0823	0.018394
17.958	0.0907	0.015158
18.556	0.0942	0.011156
19.155	0.0864	0.011064
19.753	0.0852	0.010751
20.352	0.1068	0.013545
20.951	0.1177	0.012281
21.549	0.1391	0.010718
22.148	0.1265	0.013501
22.746	0.1224	0.010951
23.345	0.124	0.009794
23.943	0.125	0.009526
24.542	0.1651	0.010969
25.141	0.2145	0.012971
25.739	0.2795	0.014794
26.338	0.32	0.019103
26.936	0.3474	0.022529
27.535	0.3829	0.019724
28.134	0.4162	0.018913
28.732	0.4368	0.021973
29.331	0.4873	0.020292
29.929	0.5448	0.02179
30.528	0.6153	0.011259
31.126	0.701	0.007685
31.725	0.7986	0.015323
32.324	0.9135	0.017875
32.922	1.0744	0.033929
33.521	1.2504	0.051638
34.119	1.4474	0.06869
34.718	1.7388	0.083878
35.317	2.0941	0.099153
35.915	2.5391	0.132406
36.514	3.0778	0.157896
37.112	3.7428	0.185109
37.711	4.3801	0.222652
38.31	5.0307	0.222534
38.908	5.8298	0.196906
39.507	6.6964	0.190277
40.105	7.453	0.186444
40.704	8.1365	0.163821
41.302	8.808	0.143526
41.901	9.2783	0.119633
42.5	9.7041	0.094656
43.098	10.0609	0.067044
43.697	10.3436	0.040918
44.295	10.4431	0.030526
44.894	10.4814	0.033679
45.493	10.4124	0.026696
46.091	10.3303	0.03552
46.69	10.2095	0.029255
47.288	10.0973	0.03723
47.887	9.929	0.035493
48.485	9.8167	0.037243
49.084	9.7512	0.039261
49.683	9.7249	0.046636
50.281	9.632	0.043515
50.88	9.5694	0.038533
51.478	9.5032	0.039374
52.077	9.4788	0.039142
52.676	9.5005	0.039489
53.274	9.5225	0.056503
53.873	9.5998	0.071879
54.471	9.7479	0.069024
55.07	9.8706	0.063378
55.669	10.0417	0.067994
56.267	10.2383	0.069255
56.866	10.4878	0.059096
57.464	10.7637	0.050375
58.063	11.0455	0.052326
58.661	11.3382	0.062639
59.26	11.6283	0.073553
59.859	11.9494	0.084023
60.457	12.2966	0.0883
61.056	12.576	0.082754
61.654	12.9068	0.077679
62.253	13.1394	0.078374
62.852	13.326	0.078877
63.45	13.3954	0.086896
64.049	13.4264	0.086533
64.647	13.4039	0.089743
65.246	13.2947	0.088587
65.844	13.1613	0.086543
66.443	12.9578	0.098995
67.042	12.7209	0.10924
67.64	12.4184	0.121757
68.239	12.0825	0.131535
68.837	11.7092	0.139803
69.436	11.2474	0.147766
70.035	10.7821	0.155045
70.633	10.2778	0.153011
71.232	9.749	0.158727
71.83	9.2216	0.164017
72.429	8.693	0.168955
73.028	8.1136	0.165391
73.626	7.5244	0.163863
74.225	6.9267	0.158229
74.823	6.3064	0.159741
75.422	5.6743	0.164134
76.02	5.0047	0.169106
76.619	4.326	0.165926
77.218	3.6984	0.160897
77.816	3.1184	0.158234
78.415	2.6016	0.145135
79.013	2.1278	0.12997
79.612	1.7183	0.117647
80.211	1.3746	0.101803
80.809	1.0496	0.090108
81.408	0.7854	0.080712
82.006	0.5609	0.073742
82.605	0.3796	0.064908
83.203	0.2293	0.058257
83.802	0.0978	0.058114
84.401	-0.0051	0.054934
84.999	-0.0601	0.044627
85.598	-0.1089	0.037405
86.196	-0.1446	0.0339
86.795	-0.1696	0.029259
87.394	-0.2015	0.030471
87.992	-0.2378	0.02656
88.591	-0.2635	0.026803
89.189	-0.2812	0.022781
89.788	-0.2897	0.017893
90.386	-0.2427	0.017318
90.985	-0.2214	0.016848
91.584	-0.2037	0.016663
92.182	-0.2109	0.015654
92.781	-0.193	0.014215
93.379	-0.1994	0.010623
93.978	-0.2231	0.012677
94.577	-0.2342	0.014928
95.175	-0.248	0.018688
95.774	-0.2512	0.017706
96.372	-0.2664	0.019146
96.971	-0.2741	0.016881
97.57	-0.2876	0.017876
98.168	-0.253	0.010474
98.767	-0.2572	0.010339
99.365	-0.2248	0.006822
99.964	-0.1946	0.008831
100.562	-0.207	0.011349
101.161	-0.1809	0.010653
101.76	-0.1758	0.011402
102.358	-0.1902	0.009529
102.957	-0.2194	0.001683
103.555	-0.1995	0.004283
104.154	-0.1973	0.005516
104.753	-0.1707	0.009694
105.351	-0.1505	0.010726
105.95	-0.1443	0.008959
106.548	-0.1571	0.006139
107.147	-0.1614	0.010443
107.745	-0.1691	0.012089
108.344	-0.1454	0.013678
108.943	-0.1369	0.019594
109.541	-0.1114	0.018728
110.14	-0.1133	0.019639
110.738	-0.0987	0.013803
111.337	-0.1101	0.007116
111.936	-0.12	0.009908
112.534	-0.1094	0.016501
113.133	-0.1143	0.016638
113.731	-0.1124	0.019472
114.33	-0.1252	0.020617
114.929	-0.1242	0.017619
115.527	-0.1159	0.018
116.126	-0.1381	0.017206
116.724	-0.1326	0.014553
117.323	-0.1265	0.016054
117.921	-0.1203	0.017783
118.52	-0.1102	0.01721
119.119	-0.1019	0.017478
119.717	-0.1323	0.019944
120.316	-0.1104	0.017184
120.914	-0.0857	0.011604
121.513	-0.0737	0.01387
122.112	-0.0532	0.015914
122.71	-0.0439	0.011676
123.309	-0.0409	0.010378
123.907	-0.0506	0.009714
124.506	-0.0354	0.007148
125.104	-0.0551	0.008186
125.703	-0.0398	0.003142
126.302	-0.019	0.006329
126.9	-0.0106	0.004614
127.499	-0.0207	0.007552
128.097	-0.0253	0.00899
128.696	-0.0183	0.01192
129.295	-0.019	0.010569
129.893	-0.0142	0.012113
130.492	-0.0379	0.015889
131.09	-0.05	0.014055
131.689	-0.0472	0.016613
132.288	-0.0446	0.013796
132.886	-0.0466	0.014487
133.485	-0.0378	0.012999
134.083	-0.0251	0.00813
134.682	-0.0364	0.009997
135.28	-0.049	0.010692
135.879	-0.0312	0.013967
136.478	-0.0419	0.006727
137.076	-0.056	0.007688
137.675	-0.0685	0.00804
138.273	-0.0608	0.011269
138.872	-0.0444	0.008389
139.471	-0.0698	0.009231
140.069	-0.052	0.010599
140.668	-0.0513	0.009874
141.266	-0.0474	0.006148
141.865	-0.0497	0.006255
142.463	-0.0781	0.010209
143.062	-0.0715	0.008017
143.661	-0.0747	0.008217
144.259	-0.1023	0.007039
144.858	-0.1108	0.012253
145.456	-0.1072	0.019461
146.055	-0.1034	0.020997
146.654	-0.0791	0.022755
147.252	-0.0724	0.027364
147.851	-0.0723	0.024398
148.449	-0.0719	0.029411
149.048	-0.0726	0.027125
149.647	-0.0925	0.029715
150.245	-0.0783	0.031735
150.844	-0.0674	0.032233
151.442	-0.0469	0.030493
152.041	-0.0174	0.028195
152.639	-0.0002	0.025158
153.238	0.0244	0.025916
153.837	0.0394	0.022969
154.435	0.047	0.021869
155.034	0.0833	0.02878
155.632	0.1379	0.036008
156.231	0.1976	0.03957
156.83	0.3198	0.046676
157.428	0.4279	0.046913
158.027	0.5763	0.052548
158.625	0.7731	0.058056
159.224	1.0459	0.063095
159.822	1.3454	0.067034
160.421	1.7695	0.073527
161.02	2.3462	0.085419
161.618	2.9905	0.086451
162.217	3.6196	0.060485
162.815	4.2176	0.035919
163.414	4.8951	0.026638
164.013	5.4853	0.01494
164.611	5.9289	0.007388
165.21	6.2707	0.00705
165.808	6.5455	0.017844
166.407	6.834	0.020236
167.006	7.0517	0.020516
167.604	7.1834	0.025033
168.203	7.1911	0.031415
168.801	7.153	0.027051
169.4	7.0817	0.036326
169.998	6.9451	0.046105
170.597	6.7778	0.058626
171.196	6.5913	0.062563
171.794	6.3556	0.074002
172.393	6.061	0.067688
172.991	5.7752	0.067907
173.59	5.4949	0.063825
174.189	5.2406	0.053856
174.787	4.988	0.056852
175.386	4.7407	0.037747
175.984	4.5215	0.025637
176.583	4.3644	0.015779
177.181	4.2506	0.016917
177.78	4.2003	0.018174
178.379	4.1879	0.015107
178.977	4.2557	0.014129
179.576	4.3793	0.010585
180.174	4.5446	0.010155
180.773	4.7156	0.014011
181.372	4.9436	0.020281
181.97	5.1827	0.035295
182.569	5.4275	0.05338
183.167	5.7497	0.070357
183.766	6.0774	0.073319
184.365	6.4323	0.087607
184.963	6.8346	0.102135
185.562	7.235	0.108794
186.16	7.5887	0.110283
186.759	7.9273	0.102406
187.357	8.2458	0.101457
187.956	8.5429	0.111466
188.555	8.838	0.115291
189.153	9.0564	0.121718
189.752	9.2809	0.126436
190.35	9.4127	0.127891
190.949	9.4607	0.129876
191.548	9.4368	0.119282
192.146	9.3663	0.124184
192.745	9.2457	0.120757
193.343	9.017	0.107997
193.942	8.7417	0.099037
194.54	8.4218	0.097795
195.139	8.067	0.094589
195.738	7.7357	0.088984
196.336	7.3272	0.085885
196.935	6.9269	0.075932
197.533	6.4449	0.085496
198.132	5.956	0.09302
198.731	5.4443	0.097491
199.329	4.8795	0.09339
199.928	4.3114	0.102369
200.526	3.7396	0.10292
201.125	3.1578	0.094579
201.724	2.659	0.083778
202.322	2.1823	0.072692
202.921	1.7712	0.062917
203.519	1.4359	0.049517
204.118	1.1592	0.036922
204.716	0.9147	0.030124
205.315	0.7421	0.028463
205.914	0.6147	0.033176
206.512	0.4664	0.025944
207.111	0.3281	0.022966
207.709	0.249	0.025031
208.308	0.1605	0.027201
208.907	0.0722	0.031637
209.505	0.0071	0.032141
210.104	-0.0326	0.033612
210.702	-0.0907	0.029162
211.301	-0.1071	0.020538
211.899	-0.1229	0.020772
212.498	-0.1325	0.022676
213.097	-0.1177	0.022807
213.695	-0.1427	0.02413
214.294	-0.1598	0.022222
214.892	-0.1845	0.023178
215.491	-0.1819	0.01588
216.09	-0.1671	0.013801
216.688	-0.1472	0.021031
217.287	-0.1314	0.022104
217.885	-0.1259	0.017524
218.484	-0.114	0.013798
219.083	-0.1155	0.010495
219.681	-0.0978	0.008191
220.28	-0.0733	0.011659
220.878	-0.0651	0.011959
221.477	-0.0507	0.01657
222.075	-0.0342	0.020201
222.674	-0.0499	0.019456
223.273	-0.0723	0.016641
223.871	-0.0755	0.009962
224.47	-0.0435	0.014464
225.068	-0.0264	0.013045
225.667	-0.023	0.010771
226.266	-0.0545	0.009515
226.864	-0.0703	0.008993
227.463	-0.0766	0.012595
228.061	-0.0652	0.006784
228.66	-0.0569	0.008255
229.258	-0.0538	0.014663
229.857	-0.0863	0.01893
230.456	-0.0862	0.026093
231.054	-0.0815	0.022225
231.653	-0.0789	0.019545
232.251	-0.0604	0.02118
232.85	-0.0451	0.022888
233.449	-0.035	0.028884
234.047	-0.038	0.028513
234.646	-0.0222	0.023794
235.244	-0.0395	0.027766
235.843	-0.0321	0.021699
236.441	0.0075	0.02233
237.04	0.0327	0.020642
237.639	0.0381	0.016848
238.237	0.0022	0.021356
238.836			0.2244
239.434			0.2205
240.033			0.1955
240.632			0.2205
241.23			0.2091
241.829			0.214
242.427			0.2153
243.026			0.2126
243.625			0.2144
244.223			0.2166
244.822			0.2117
245.42			0.2179
246.019			0.2329
246.617			0.2298
247.216			0.2436
247.815			0.2549
248.413			0.2547
249.012			0.2486
249.61			0.2367
250.209			0.2529
250.808			0.263
251.406			0.2499
252.005			0.2277
252.603			0.2066
253.202			0.1917
253.8			0.1933
254.399			0.1909
254.998			0.2016
255.596			0.1963
256.195			0.1873
256.793			0.1932
257.392			0.2109
257.991			0.2167
258.589			0.2199
259.188			0.226
259.786			0.218
260.385			0.2446
260.984			0.2534
261.582			0.2634
262.181			0.2497
262.779			0.2666
263.378			0.263
263.976			0.2306
264.575			0.2417
265.174			0.2506
265.772			0.2438
266.371			0.2332
266.969			0.2254
267.568			0.217

## Sheet: Fig 3H
	Rings			Spiral Rings
	MEAN	SD	EVENTS	MEAN	SD	EVENTS
0	4.79951	0	1	1.357	0	1
0.3513	4.79951	0	1	0.61833	0	1
0.7027	2.39975	3.39377	2	0	0	1
1.054	2.39975	3.39377	2	1.05536	0	1
1.4053	2.39975	3.39377	2	2.15347	0	1
1.7567	2.39975	3.39377	2	3.20882	0	1
2.108	1.59984	2.771	3	4.2238	0	1
2.4593	1.44341	2.28404	4	5.16436	0	1
2.8107	1.44341	2.28404	4	6.32502	0	1
3.162	1.44341	2.28404	4	4.03329	5.24182	2
3.5133	1.44341	2.28404	4	5.40155	5.27628	2
3.8647	1.44341	2.28404	4	6.83936	5.14855	2
4.216	1.5874	2.00407	5	6.76413	4.74753	3
4.5673	1.09769	1.13247	5	8.55257	4.81687	3
4.9187	0.673418	0.929139	5	10.1956	4.9478	3
5.27	1.02113	1.06025	5	11.8204	5.32512	3
5.6213	5.23618	9.64843	6	13.4318	5.90188	3
5.9726	5.32337	9.81043	6	15.2442	6.90786	3
6.324	5.42093	9.97824	6	17.2474	8.35988	3
6.6753	5.92107	9.94942	6	14.4218	12.5659	4
7.0266	6.40273	10.0833	6	16.5204	12.0038	5
7.378	6.51888	10.3743	6	18.7099	13.2307	5
7.7293	6.81544	10.5462	6	20.9245	14.5461	5
8.0806	7.17931	10.704	6	23.1875	15.5606	5
8.432	7.70615	10.7994	6	25.7753	16.1265	5
8.7833	8.32341	10.8552	6	23.6131	18.7386	6
9.1346	8.95748	10.9142	6	25.7771	19.1774	6
9.486	9.59004	10.9806	6	27.8776	19.5028	6
9.8373	10.2478	11.1047	6	25.7255	21.2813	7
10.1886	10.9289	11.2874	6	27.9208	21.503	7
10.54	11.6171	11.4753	6	30.467	21.4508	7
10.8913	12.3586	11.6787	6	33.36	21.3088	7
11.2426	13.4089	11.8265	6	36.5016	21.2834	7
11.594	14.6331	11.8934	6	39.9081	21.286	7
11.9453	15.899	11.9704	6	43.2683	21.1962	7
12.2966	17.164	12.0685	6	47.9111	19.752	8
12.648	18.4497	12.2218	6	50.9529	19.3976	8
12.9993	19.7958	12.5128	6	53.8649	19.012	8
13.3506	21.1831	12.8909	6	54.4263	18.4419	9
13.702	22.5794	13.2986	6	57.0687	17.4368	9
14.0533	24.326	13.8538	6	59.5152	16.1508	9
14.4046	26.4141	14.3173	6	61.8184	14.926	9
14.756	28.6827	14.7072	6	63.9678	14.0124	9
15.1073	30.971	15.1286	6	66.0121	13.4318	9
15.4586	33.2693	15.5977	6	67.9765	13.1941	9
15.81	35.5897	16.123	6	69.7219	13.1226	9
16.1613	37.9403	16.7123	6	71.2558	13.1139	9
16.5126	40.296	17.3228	6	72.7496	13.1202	9
16.864	42.6195	17.8289	6	74.2486	13.1771	9
17.2153	45.1312	18.0484	6	75.7172	13.2677	9
17.5666	47.9593	17.9524	6	77.2001	13.3185	9
17.9179	50.8542	17.8269	6	78.5221	13.3182	9
18.2693	53.7383	17.7294	6	79.5653	13.409	9
18.6206	56.6296	17.652	6	80.409	13.5311	9
18.9719	59.5076	17.58	6	81.1068	13.7157	9
19.3233	62.3747	17.507	6	81.7023	13.9607	9
19.6746	65.1585	17.3465	6	82.1793	14.17	9
20.0259	67.5753	16.9011	6	82.3932	14.3635	9
20.3773	69.8942	16.4269	6	82.313	14.4961	9
20.7286	72.1196	16.0364	6	81.897	14.3968	9
21.0799	74.3498	15.6948	6	81.2259	14.1264	9
21.4313	76.5757	15.421	6	80.4083	13.8763	9
21.7826	78.7568	15.1582	6	79.3697	13.5975	9
22.1339	80.8129	14.8148	6	77.8936	13.5942	9
22.4853	82.7989	14.468	6	76.1178	13.7496	9
22.8366	84.3402	14.071	6	74.0786	13.9538	9
23.1879	85.2759	13.9725	6	71.7532	14.1469	9
23.5393	85.8344	13.9089	6	69.1084	14.2399	9
23.8906	86.3468	13.8532	6	66.2774	14.2794	9
24.2419	86.8481	13.8312	6	63.4185	14.3045	9
24.5933	87.3307	13.8349	6	60.5745	14.234	9
24.9446	87.7463	13.8101	6	57.7677	14.1133	9
25.2959	88.0281	13.7058	6	54.98	14.0943	9
25.6473	88.1892	13.688	6	52.2625	13.9026	9
25.9986	87.9632	13.8963	6	49.5777	13.6955	9
26.3499	87.329	13.8973	6	47.0522	13.5008	9
26.7013	86.6278	13.8588	6	44.6338	13.3697	9
27.0526	85.9281	13.8257	6	42.2849	13.3484	9
27.4039	85.2177	13.7892	6	40.0569	13.3754	9
27.7553	84.503	13.754	6	38.0182	13.3728	9
28.1066	83.7386	13.687	6	36.1052	13.4343	9
28.4579	82.9398	13.6115	6	34.1961	13.6891	9
28.8092	82.0545	13.6675	6	32.2577	14.1852	9
29.1606	81.0333	13.6366	6	30.2738	14.9062	9
29.5119	79.9524	13.5638	6	28.4557	15.7989	9
29.8632	78.869	13.4903	6	27.1259	16.549	9
30.2146	77.7769	13.4125	6	26.0678	17.3628	9
30.5659	76.6785	13.3316	6	25.2224	18.0961	9
30.9172	75.5729	13.2486	6	24.5012	18.8052	9
31.2686	74.4608	13.1581	6	23.8587	19.5022	9
31.6199	73.4684	12.9841	6	23.4382	20.0922	9
31.9712	72.6474	12.8044	6	23.2939	20.6242	9
32.3226	71.9168	12.6978	6	23.3887	21.3248	9
32.6739	71.1832	12.6111	6	23.7433	22.045	9
33.0252	70.4426	12.5346	6	24.3504	22.625	9
33.3766	69.6958	12.4711	6	25.2586	23.0589	9
33.7279	68.9423	12.421	6	26.4046	23.1321	9
34.0792	68.2034	12.3795	6	27.7537	22.978	9
34.4306	67.6025	12.2273	6	29.165	22.8278	9
34.7819	67.4283	11.8105	6	30.4261	22.7626	9
35.1332	67.5938	11.7298	6	31.3646	22.8775	9
35.4846	67.8439	11.775	6	32.1369	23.1423	9
35.8359	68.0842	11.8588	6	32.9386	23.5233	9
36.1872	68.3337	11.9932	6	33.7212	24.1786	9
36.5386	68.5871	12.168	6	34.5088	25.079	9
36.8899	68.8477	12.3798	6	35.3709	25.9963	9
37.2412	69.2536	12.4906	6	36.6734	26.4729	9
37.5926	70.0476	12.3234	6	38.7161	26.3648	9
37.9439	71.1081	12.4106	6	41.2208	25.8413	9
38.2952	72.3174	12.643	6	43.9043	25.329	9
38.6466	73.5225	12.8994	6	46.6457	24.7937	9
38.9979	74.7414	13.1899	6	49.4823	24.3078	9
39.3492	75.9683	13.505	6	52.4138	23.7329	9
39.7006	77.1974	13.8566	6	55.5329	23.0039	9
40.0519	78.4798	14.1347	6	58.6799	22.2114	9
40.4032	79.8886	14.249	6	61.8396	21.3283	9
40.7546	81.2287	14.1987	6	65.0195	20.3957	9
41.1059	82.4759	14.0905	6	68.1841	19.4391	9
41.4572	83.7244	14.0056	6	71.239	18.3784	9
41.8085	84.9784	13.9519	6	74.0827	17.1967	9
42.1599	86.237	13.9266	6	76.776	16.0901	9
42.5112	87.5018	13.9319	6	79.2827	15.1067	9
42.8625	88.7698	13.9506	6	81.6562	14.2069	9
43.2139	89.9406	13.8812	6	83.8648	13.3731	9
43.5652	90.769	13.566	6	85.7686	12.5642	9
43.9165	91.2686	13.0357	6	87.4247	11.7174	9
44.2679	91.6405	12.4322	6	88.9055	11.0185	9
44.6192	92.0319	11.8776	6	90.1943	10.3816	9
44.9705	92.4143	11.3512	6	91.2439	9.69442	9
45.3219	92.7936	10.8626	6	91.9704	9.0246	9
45.6732	93.1714	10.4117	6	92.3105	8.3224	9
46.0245	93.4852	10.0272	6	92.5902	7.88535	9
46.3759	93.3798	9.73621	6	92.7444	7.93021	9
46.7272	92.9341	9.34515	6	92.513	8.56749	9
47.0785	92.2589	8.8579	6	91.8413	9.58485	9
47.4299	91.594	8.45057	6	90.6105	10.6003	9
47.7812	90.9113	8.10906	6	89.2126	11.705	9
48.1325	90.2197	7.84285	6	87.6659	12.8364	9
48.4839	89.5154	7.65815	6	86.0335	14.0033	9
48.8352	88.8001	7.54007	6	84.3167	15.1093	9
49.1865	87.7751	7.64643	6	82.4592	15.9302	9
49.5379	86.4022	7.80729	6	80.4281	16.3508	9
49.8892	84.8142	7.99689	6	78.4057	16.6672	9
50.2405	83.1873	8.22897	6	76.3141	16.9133	9
50.5919	81.5523	8.49119	6	74.2263	17.2006	9
50.9432	79.9056	8.78215	6	72.2053	17.5139	9
51.2945	78.2492	9.0987	6	70.3893	17.7021	9
51.6459	76.5806	9.43425	6	68.8325	17.9324	9
51.9972	74.8186	9.80985	6	67.4256	18.2524	9
52.3485	72.8337	10.1163	6	66.0422	18.6848	9
52.6998	70.7399	10.4603	6	64.6506	19.1687	9
53.0512	68.6256	10.823	6	63.219	19.6447	9
53.4025	66.5188	11.1854	6	61.6737	20.0369	9
53.7538	64.4156	11.551	6	59.9359	20.278	9
54.1052	62.3166	11.9185	6	57.825	20.2242	9
54.4565	60.2217	12.2888	6	55.4916	20.0423	9
54.8078	58.1219	12.6684	6	53.123	19.8877	9
55.1592	55.9593	13.0183	6	50.8422	19.8111	9
55.5105	53.7794	13.3525	6	48.1802	19.7897	7
55.8618	51.6001	13.6725	6	45.5263	19.9571	7
56.2132	49.4279	13.9915	6	44.8634	21.8909	6
56.5645	47.2615	14.3083	6	41.9602	23.3732	6
56.9158	45.1011	14.6233	6	39.3318	24.8679	6
57.2672	42.9461	14.9376	6	37.2059	26.1473	6
57.6185	40.7983	15.2497	6	35.1241	27.4442	6
57.9698	38.706	15.5042	6	33.0749	28.6262	6
58.3212	36.6701	15.724	6	31.1452	29.4543	6
58.6725	34.7348	15.8704	6	29.458	29.4227	6
59.0238	32.8334	15.9916	6	30.9492	30.8192	5
59.3752	30.9247	16.1199	6	29.2703	29.5819	5
59.7265	29.0151	16.2516	6	27.7089	28.4979	5
60.0778	27.1024	16.3872	6	43.7344	19.7933	3
60.4292	25.1892	16.5262	6	41.3687	20.8378	3
60.7805	23.394	16.5366	6	28.3389	16.8998	2
61.1318	21.7178	16.4723	6	25.1488	16.0835	2
61.4832	20.2439	16.2765	6	22.1858	15.5797	2
61.8345	19.0061	15.8976	6	19.3679	15.2812	2
62.1858	17.7472	15.5496	6	16.6681	15.1497	2
62.5372	16.5051	15.2031	6	14.0107	15.0781	2
62.8885	15.2705	14.8671	6	11.9306	14.3291	2
63.2398	14.0432	14.5419	6	19.5314	0	1
63.5912	12.8849	14.1687	6	17.0857	0	1
63.9425	11.9534	13.71	6	14.7356	0	1
64.2938	11.1501	13.2199	6	12.4458	0	1
64.6451	10.6138	12.5864	6	10.2489	0	1
64.9965	10.0777	11.9884	6	8.16017	0	1
65.3478	9.55511	11.4231	6
64.9965	9.7739	12.0193	5
65.3478	9.01785	11.5801	5
65.6991	10.395	11.6679	4
66.0504	9.96891	11.0087	4
66.4017	9.86798	10.7457	4
66.753	9.88952	10.752	4
67.1043	4.50904	0.145015	3
67.4556	4.78836	0.793692	2
67.8069	5.01674	1.4229	2
68.1582	5.23514	2.06655	2
68.5095	5.44272	2.72314	2
68.8608	5.4935	3.18489	2
69.2121	2.94478	0	1
69.5634	2.67827	0	1
69.9147	2.67059	0	1
70.266	0	0	1
