# Supplementary material for: Mechanism for Vipp1 spiral formation, ring biogenesis, and membrane repair
Source: Nat Struct Mol Biol. 2024 Nov 11;32(3):571–84. doi: 10.1038/s41594-024-01401-8 (PMC11919738; doi:10.1038/s41594-024-01401-8)
Supplement: Supplementary file 15 — Source AFM statistics. [file 41594_2024_1401_MOESM15_ESM.xlsx]

## Sheet: Supplementary Figure 1A
Distance (nm)	Frame 3-4.32 s	Frame 12-17.32s	Frame 16-23.01	Frame 20-28.86s	Frame 33-47.62	Frame 38-54.834
0	0.112591	0.196267	0.0483905	0.295622	0.738608	0.888346
2.344	0.164261	0.174357	-0.0417995	-0.0362195	0.819378	0.520946
4.688	0.148131	0.0632474	-0.0796895	-0.0498195	0.687748	0.310246
7.031	0.358631	0.0581374	-0.0790595	-0.189009	0.354968	-0.0410142
9.375	0.323691	0.0783974	-0.121309	-0.212889	0.119278	0.0559658
11.719	0.270771	0.0941374	0.0502205	-0.354799	0.0344684	0.169376
14.063	0.0980805	-0.0660726	0.158861	-0.659669	-0.0422216	0.212796
16.407	0.0970005	-0.0606026	0.147511	-0.729819	-0.141512	0.174806
18.75	-0.0961895	-0.0289126	0.157341	-0.772339	-0.144982	0.173146
21.094	-0.221679	0.0129474	0.107121	-0.892259	-0.146562	0.0323458
23.438	-0.304989	-0.0636326	0.0538305	-0.848409	-0.209812	-0.136034
25.782	-0.417129	-0.251433	0.00496053	-0.747749	-0.291162	-0.252814
28.126	-0.300719	-0.317343	-0.194389	-0.753509	-0.329172	-0.452674
30.469	-0.167919	-0.259063	-0.261529	-0.598759	-0.323832	-0.553064
32.813	-0.218299	-0.102723	-0.143749	-0.376159	-0.463052	-0.551624
35.157	-0.125849	0.0382574	-0.0401395	-0.178539	-0.557922	-0.562334
37.501	0.0186005	0.0299374	-0.0887395	-0.163769	-0.424892	-0.453294
39.845	0.00641053	0.262467	0.122151	0.226641	-0.133092	-0.0353542
42.188	0.254611	0.141627	0.200021	0.351011	0.453758	0.500236
44.532	0.323791	0.0570674	0.185311	0.574691	1.00451	0.941846
46.876	0.429421	0.517477	0.486591	0.871621	1.93697	1.64532
49.22	0.443011	0.570507	0.671281	1.07439	3.01794	2.33974
51.564	0.546801	0.643607	0.908711	1.71815	3.78199	3.09768
53.907	0.728241	1.00824	1.7309	2.61276	4.60011	4.24319
56.251	0.805131	1.58395	2.52179	3.77785	5.49885	4.91546
58.595	0.856121	2.05655	3.01758	4.51525	5.98868	5.37922
60.939	0.946391	2.57335	3.9138	4.79724	6.06283	5.80855
63.283	0.991371	3.29485	4.53308	4.89983	6.09203	6.15377
65.626	1.03875	3.8418	4.63302	4.93304	6.07853	6.1828
67.97	1.18891	3.84342	4.52189	4.90958	5.94783	5.90681
70.314	1.28103	3.56759	4.26115	4.78439	5.81815	5.58277
72.658	1.28027	3.43198	4.04271	4.52643	5.78821	5.33184
75.002	1.20712	3.18199	4.02468	4.35733	5.8886	5.22857
77.346	1.33685	3.05889	4.37932	4.31488	5.96366	5.05445
79.689	1.36944	3.14949	4.35444	4.26027	6.1846	4.78174
82.033	1.37624	2.94138	4.51078	5.01434	6.19239	5.17985
84.377	1.32114	2.88905	4.6548	4.98064	6.30699	5.95544
86.721	1.5522	2.97518	4.68968	5.74344	5.95332	5.99037
89.065	1.28151	2.72853	4.94455	5.76372	5.9592	6.15662
91.408	1.2789	2.68078	5.00206	5.73301	6.02752	5.94459
93.752	1.19195	2.4523	4.72544	5.45182	5.96574	5.56424
96.096	1.05261	2.5151	4.53405	5.06184	5.89839	5.43724
98.44	0.877711	2.61655	4.25839	4.77529	6.04104	5.4702
100.784	0.920961	2.4254	4.51204	4.91868	6.06913	5.73334
103.127	1.12208	2.2468	4.40392	4.80267	6.05071	6.03785
105.471	1.24439	2.16664	4.48216	4.78728	6.18148	6.33129
107.815	1.26248	2.37025	4.78784	4.99713	6.28025	6.50446
110.159	1.28196	2.52529	4.93837	5.25559	6.25633	6.65882
112.503	1.23582	2.52525	4.93956	5.62426	6.27233	6.79175
114.846	1.22754	2.88787	4.64527	5.75623	6.24732	6.57139
117.19	1.3315	3.02638	4.13672	5.60023	6.04508	6.10509
119.534	1.25723	2.62494	3.59902	5.33867	6.19111	5.84824
121.878	1.13387	3.27887	3.85854	5.00465	6.03947	5.7094
124.222	1.06812	3.05298	4.03311	4.85049	6.12242	5.64771
126.565	1.0178	3.651	4.4276	5.18374	6.59522	5.89898
128.909	1.12698	3.40033	5.8402	5.63447	6.8419	6.18649

## Sheet: Supplementary Figure 1E
	nm
1	6.46254
2	6.60233
3	6.27902
4	6.01953
5	6.0656
6	5.86242
7	6.29028
8	6.32907
9	6.98595
10	7.16691
11	5.95636
12	5.95636
13	5.54345
14	6.38481
15	4.90567
16	4.94515
17	5.17862
18	5.84155
19	5.32325
20	5.19394
21	5.93234
22	5.94984
