# Supplementary material for: Mechanism for Vipp1 spiral formation, ring biogenesis, and membrane repair
Source: Nat Struct Mol Biol. 2024 Nov 11;32(3):571–84. doi: 10.1038/s41594-024-01401-8 (PMC11919738; doi:10.1038/s41594-024-01401-8)
Supplement: Supplementary file 16 — Source AFM statistics. [file 41594_2024_1401_MOESM16_ESM.xlsx]

## Sheet: Supplementary Figure 2C 
Height (nm)
7.7099
11.2819
10.6272
8.21756
10.1307
9.88987
10.079
10.1554
9.0914
10.9397
15.2754
12.9202
10.2695
13.5541
9.86623
13.1265
7.58685
10.9901
6.54122
9.68642
5.74468
7.95987
8.35822
7.04087
9.33767
7.66087
8.21581
9.67251
14.1877
8.17914
9.19849
5.16803
9.51933
12.1729
9.35944
8.31187
7.10063
9.22134
10.765
9.34048
8.65337
12.033
11.5329
9.59983
6.82141
9.36655
